# Supplementary material for: Comparative study on chloroplast genomes of three Hansenia forbesii varieties (Apiaceae)
Source: PLoS One. 2023 Jun 1;18(6):e0286587. doi: 10.1371/journal.pone.0286587 (PMC10234559; doi:10.1371/journal.pone.0286587)
Supplement: S1 Table — (XLSX) [file pone.0286587.s001.xlsx]

## Sheet: Sheet1
S1 Table. The aboveground forms of three H. forbesii.
Name	Leaves			Stems			Raceme				Branches
	Length	Width	Strigose	Colour	Length	Strigose	Colour	Length	Width	Flower	Amount (piece)
	(mm)	(mm)			(cm)			(mm)	(mm)
LQ	61-93	32-51	None	Purple	78-121	None	Purple	78-101	107-251	Umbrella-type	21-30
QX	67-89	32-54	None	Green	81-125	None	Yellow-green	90-110	113-250	Umbrella-type	21-30
WQ	67-90	29-54	None	Green	77-129	None	Yellow-green	89-111	114-254	Umbrella-type	20-29
