# Supplementary material for: Comparative study on chloroplast genomes of three Hansenia forbesii varieties (Apiaceae)
Source: PLoS One. 2023 Jun 1;18(6):e0286587. doi: 10.1371/journal.pone.0286587 (PMC10234559; doi:10.1371/journal.pone.0286587)
Supplement: S2 Table — (XLSX) [file pone.0286587.s002.xlsx]

## Sheet: Sheet1
S2 Table. Comparison of chloroplast genome basic information between three H. forbesii and the genus Hansenia and Arabidopsis thaliana.
Name	Overall length	LSC	SSC	IR	GC content (%)	protein-coding genes	tRNA genes	rRNA genes	References
H.f. LQ	156954	86167	17755	26516	37.68	84	37	8
H.f. QX	157181	86361	17786	26517	37.66	84	37	8
H.f. WQ	156975	86188	17755	26516	37.68	84	37	8
Hansenia weberbaueriana	158684	88260	18232	26096	37.7	85	37	8	https://doi.org/10.1016/j.ympev.2019.01.002
Hansenia oviformis	157462	87304	17996	26081	37.9	85	37	8
Hansenia forrestii	159607	88870	18213	26262	37.7	85	37	8
Hansenia forbesii	159389	88749	18290	26175	37.7	85	37	8
Arabidopsis thaliana	154478	84170	17780	26264	37.3	87	37	8	10.1093/dnares/6.5.283
