# Supplementary material for: Comparative study on chloroplast genomes of three Hansenia forbesii varieties (Apiaceae)
Source: PLoS One. 2023 Jun 1;18(6):e0286587. doi: 10.1371/journal.pone.0286587 (PMC10234559; doi:10.1371/journal.pone.0286587)
Supplement: S3 Table — (XLSX) [file pone.0286587.s003.xlsx]

## Sheet: Sheet1
S3 Table. The genes with introns of the cp genomes from three varieties and the length of exons and introns.
		lq							qx							wq
Gene	Strand	Start	End	ExonI	IntronI	ExonII	IntronII	ExonIII	Start	End	ExonI	IntronI	ExonII	IntronII	ExonIII	Start	End	ExonI	IntronI	ExonII	IntronII	ExonIII
trnK-UUU	-	1725	4329	37	2531	37			1723	4328	37	2532	37			1725	4329	37	2531	37
rps16	-	5214	6322	40	872	197			5214	6323	40	873	197			5214	6322	40	872	197
trnS-CGA	+	9728	10505	32	686	60			9742	10519	32	686	60			9728	10505	32	686	60
atpF	-	12469	13730	145	716	401			12483	13745	145	717	401			12469	13730	145	716	401
rpoC1	-	21855	24673	453	761	1605			21869	24686	453	760	1605			21855	24673	453	761	1605
ycf3	-	43793	45785	124	720	230	766	153	43962	45955	124	721	230	766	153	43792	45784	124	720	230	766	153
trnL-UAA	+	48911	49496	35	501	50			49081	49666	35	501	50			48910	49495	35	501	50
trnV-UAC	-	53087	53733	39	573	35			53258	53904	39	573	35			53086	53732	39	573	35
clpP	-	71844	73890	71	834	294	619	229	72037	74085	71	835	294	620	229	71864	73910	71	834	294	619	229
petB	+	76859	78256	7	750	641			77053	78450	7	750	641			76879	78276	7	750	641
petD	+	78442	79688	8	764	475			78636	79882	8	764	475			78462	79708	8	764	475
rpl16	-	83203	84562	9	952	399			83395	84755	9	953	399			83224	84583	9	952	399
rpl2	-	86272	87747	391	651	434			86473	87948	391	651	434			86293	87768	391	651	434
ndhB	-	96080	98299	775	687	758			96281	98500	775	687	758			96101	98320	775	687	758
trnE-UUC	+	103853	104873	32	949	40			104048	105068	32	949	40			103874	104894	32	949	40
trnA-UGC	+	104938	105826	37	816	36			105133	106021	37	816	36			104959	105847	37	816	36
ndhA	-	122834	125013	553	1088	539			123060	125239	553	1088	539			122855	125034	553	1088	539
trnA-UGC	-	137296	138184	37	816	36			137522	138410	37	816	36			137317	138205	37	816	36
trnE-UUC	-	138249	139269	32	949	40			138475	139495	32	949	40			138270	139290	32	949	40
ndhB	+	144823	147042	775	687	758			145043	147262	775	687	758			144844	147063	775	687	758
rpl2	+	155375	156850	391	651	434			155595	157070	391	651	434			155396	156871	391	651	434
The numbers in the start and end columns represent gene loci and the remaining columns represent the gene length.
