# Supplementary material for: Comparative study on chloroplast genomes of three Hansenia forbesii varieties (Apiaceae)
Source: PLoS One. 2023 Jun 1;18(6):e0286587. doi: 10.1371/journal.pone.0286587 (PMC10234559; doi:10.1371/journal.pone.0286587)
Supplement: S4 Table — (XLSX) [file pone.0286587.s004.xlsx]

## Sheet: Sheet1
S4 Table. The primers capturing hypervariable regions
Name	Sequences (5' to 3')	Hypervariable regions	Tm(℃)
primer1	Forward: AATTCCGTTGGATAG	trnC-GCA—petN	49.04
	Reverse: ATAGAAGTTAATTCTATTC		46.56
primer2	Forward: AGTATTGGGTCTTGGTCA	trnQ-UUG—psbK	39.37
	Reverse: ATAAATTTGCCCTGGAAT		40.63
